# Supplementary material for: Two Multiplex Assays That Simultaneously Identify 22 Possible Mutation Sites in the KRAS, BRAF, NRAS and PIK3CA Genes
Source: PLoS One. 2010 Jan 21;5(1):e8802. doi: 10.1371/journal.pone.0008802 (PMC2809099; doi:10.1371/journal.pone.0008802)
Supplement: Table S1 — Primer sequences for multiplex PCR. (0.02 MB XLS) [file pone.0008802.s001.xls]

## Sheet: Table S1
Table S1. Primer sequences for multiplex PCR.
BRAF/KRAS PCR Primermix
Primer	Sequence (5'->3')	Product size (bp)	Concentration in PCR mix (µM)
BRAF ex.15 Fw	TCTTCATGAAGACCTCACAGT	96	0.3
BRAF ex.15 Rev	CCAGACAACTGTTCAAACTGA		0.3
KRAS ex.2 Fw	GGCCTGCTGAAAATGACTG	163	0.7
KRAS ex.2 Rev	GGTCCTGCACCAGTAATATG		0.7
KRAS ex.3 Fw	CCAGACTGTGTTTCTCCCTT	155	0.3
KRAS ex.3 Rev	CACAAAGAAAGCCCTCCCCA		0.3
PIK3CA/NRAS PCR Primermix
Primer	Sequence (5'->3')	Product size (bp)	Concentration in PCR mix (µM)
PIK3CA ex9-Fw	AGTAACAGACTAGCTAGAGA	139	1
PIK3CA ex9-Rev	ATTTTAGCACTTACCTGTGAC		1
PIK3CA ex20-Fw	GACCCTAGCCTTAGATAAAAC	109	0.7
PIK3CA ex20-Rev	GTGGAAGATCCAATCCATTT		0.7
NRAS ex.2 Fw	GGTGTGAAATGACTGAGTAC	128	0.3
NRAS ex.2 Rev	GGGCCTCACCTCTATGGTG		0.3
NRAS ex.3 Fw	GGTGAAACCTGTTTGTTGGA	103	0.5
NRAS ex.3 Rev	ATACACAGAGGAAGCCTTCG		0.5
