# Supplementary material for: Two Multiplex Assays That Simultaneously Identify 22 Possible Mutation Sites in the KRAS, BRAF, NRAS and PIK3CA Genes
Source: PLoS One. 2010 Jan 21;5(1):e8802. doi: 10.1371/journal.pone.0008802 (PMC2809099; doi:10.1371/journal.pone.0008802)
Supplement: Table S2 — Overview of the probes used and indication of the peak color that correlates with each mutation. (0.02 MB XLS) [file pone.0008802.s002.xls]

## Sheet: Table S2
Table S2. Overview of the probes used and indication of the peak color that correlates with each mutation.
BRAF/KRAS Probes
Probe	Sequence (5'-> 3')	Size (bp)	Strand	WT	MT	µM*
BRAF V600E	T14 GGTGATTTTGGTCTAGCTACAG	36	sense	T	A	0.2
BRAF K601Q/E	T21 GGACCCACTCCATCGAGATT	43	antisense	T	G/C	0.2
KRAS pos.34	T30 GGCACTCTTGCCTACGCCAC	50	antisense	C	G/A/T	0.4
KRAS pos.35	T36 AACTTGTGGTAGTTGGAGCTG	57	sense	G	C/A/T	0.1
KRAS pos.37	T44 CAAGGCACTCTTGCCTACGC	64	antisense	C	G/A/T	1.4
KRAS pos.38	T49 CTTGTGGTAGTTGGAGCTGGTG	71	sense	G	C/A/T	0.1
KRAS pos.57	T54 ATGATTCTGAATTAGCTGTATCGT	78	antisense	C	A	1.4
KRAS pos.181	T63 CTCATTGCACTGTACTCCTCTT	85	antisense	G	C/T	0.08
KRAS pos.182	T73 ATTCTCGACACAGCAGGTC	92	sense	A	C/G/T	0.2
KRAS pos.183	T76 CCTCATTGCACTGTACTCCTC	97	antisense	T	G/A	0.08
PIK3CA/NRAS Probe mix
Probe	Sequence (5'-> 3')	Size (bp)	Strand	WT	MT	µM*
E542K	T17 ACACGAGATCCTCTCTCT	35	sense	G	A	0.15
E545G	T21 CCTCTCTCTGAAATCACTG	40	sense	A	G	0.5
E545K	T25 ATCCTCTCTCTGAAATCACT	45	sense	G	A	0.3
H1047R	T30 GAAACAAATGAATGATGCAC	50	sense	A	G	0.3
NRAS pos.34	T34 GTGCGCTTTTCCCAACACCAC	55	antisense	C	G/A/T	0.5
NRAS pos.35	T41 CTGGTGGTGGTTGGAGCAG	60	sense	G	C/A/T	0.3
NRAS pos.37	T46 GGTGGTGGTTGGAGCAGGT	65	sense	G	C/A/T	0.1
NRAS pos.38	T49 GTCAGTGCGCTTTTCCCAACA	70	antisense	C	G/A/T	0.5
NRAS pos.180	T54 GGACATACTGGATACAGCTGG	75	sense	A	T	0.3
NRAS pos.181	T58 CTCATGGCACTGTACTCTTCTT	80	antisense	G	C/T	0.2
NRAS pos.182	T63 GACATACTGGATACAGCTGGAC	85	sense	A	C/G/T	0.2
NRAS pos.183	T68 CTCTCATGGCACTGTACTCTTC	90	antisense	T	A/G/C	0.7
