# Supplementary material for: Two Multiplex Assays That Simultaneously Identify 22 Possible Mutation Sites in the KRAS, BRAF, NRAS and PIK3CA Genes
Source: PLoS One. 2010 Jan 21;5(1):e8802. doi: 10.1371/journal.pone.0008802 (PMC2809099; doi:10.1371/journal.pone.0008802)
Supplement: Table S3 — Detailed overview of the results of sequencing and mutation assays. (0.06 MB XLS) [file pone.0008802.s003.xls]

## Sheet: Table S3
Table S3. Detailed overview of the results of sequencing and mutation assays.
	Sequence results	BRAF/KRAS assay		PIK3CA/NRAS assay
ID	KRAS	BRAF	KRAS	PIK3CA	NRAS
1	G12A	wt	G12A (54%) *	wt	wt
2	G12A	wt	G12A (25%)	wt	wt
3	G12A	wt	G12A (19%)	E542K (52%)	wt
4	G12A	wt	G12A (12%)	wt	wt
5	G12A ***	wt	G12A (11%) G13D (9%)	wt	wt
6	G12C	wt	G12C (168%)	wt	wt
7	G12C	wt	G12C (167%)	wt	wt
8	G12C	wt	G12C (68%)	wt	wt
9	G12C	wt	G12C (46%)	wt	wt
10	G12C	wt	G12C (52%)	wt	wt
11	G12C	wt	G12C (119%)	wt	wt
12	G12C	wt	G12C (611%)	wt	wt
13	G12C	wt	G12C (416%)	wt	wt
14	G12C	wt	G12C (100%)	wt	wt
15	G12D	wt	G12D (30%)	wt	wt
16	G12D	wt	G12D (22%)	wt	wt
17	G12D	wt	G12D (34%)	wt	wt
18	G12D	wt	G12D (55%)	wt	wt
19	G12D	wt	G12D (60%)	E545K (26%)	wt
20	G12D ***	wt	G12D (low) (15%)	E545K (61%)	wt
21	G12D	wt	G12D (9%)	H1047R (25%)	wt
22	G12D	wt	G12D (57%)	wt	wt
23	G12D	wt	G12D (50%)	wt	wt
24	G12D	wt	G12D (42%)	wt	wt
25	G12D	wt	G12D (27%)	E542K (23%)	wt
26	G12D	wt	G12D (36%)	wt	wt
27	G12D	wt	G12D (20%)	wt	wt
28	G12D	wt	G12D (13%)	wt	wt
29	G12D	wt	G12D (60%)	wt	wt
30	G12D	wt	G12D (13%)	H1047R (13%)	wt
31	G12D	wt	G12D (48%)	wt	wt
32	G12D	wt	G12D (63%)	E545G (32%)	wt
33	G12D	wt	G12D (152%)	wt	wt
34	G12D	wt	G12D (44%)	wt	wt
35	G12D	wt	G12D (35%)	wt	wt
36	G12D	wt	G12D (34%)	wt	wt
37	G12D ***	wt	G12D (39%)	E545K (29%)	wt
38	G12D	wt	G12D (43%)	E545K (27%)	wt
39	G12D	wt	G12D (21%)	wt	wt
40	G12D	wt	G12D (45%)	wt	wt
41	G12D	wt	G12D (50%)	wt	wt
42	G12D	wt	G12D (33%)	wt	wt
43	G12D	wt	G12D (80%)	wt	wt
44	G12D	wt	G12D (41%)	wt	wt
45	G12D	wt	G12D (44%)	wt	wt
46	G12D	wt	G12D (273%)	wt	wt
47	G12D	wt	G12D (43%)	wt	wt
48	G12D	wt	G12D (46%)	wt	wt
49	G12D	wt	G12D (88%)	wt	wt
50	G12D	wt	G12D (86%)	wt	wt
51	G12D	wt	G12D (174%)	wt	wt
52	G12D	wt	G12D (109%)	wt	wt
53	G12D	wt	G12D (19%)	wt	wt
54	G12D	wt	G12D (69%)	wt	wt
55	G12D	wt	G12D (24%)	wt	wt
56	G12D	wt	G12D (31%)	wt	wt
57	G12D	wt	G12D (19%)	E545K (15%)	wt
58	G12D + G13D	wt	G12D (40%) **	wt	wt
59	G12D + G13D	wt	G12D (111%) + G13D (16%)	wt	wt
60	G12S	wt	G12S (120%)	wt	wt
61	G12S	wt	G12S (88%)	wt	wt
62	G12S	wt	G12S (69%)	E545K (44%)	wt
63	G12S	wt	G12S (51%)	wt	wt
64	G12S	wt	G12S (47%)	wt	wt
65	G12S	wt	G12S (55%)	wt	wt
66	G12S + G13D	no result	no result	E545K (41%)	wt
67	G12V	wt	G12V (58%)	wt	wt
68	G12V	wt	G12V (69%)	wt	wt
69	G12V	wt	G12V (14%)	wt	wt
70	G12V	wt	G12V (29%)	wt	wt
71	G12V	wt	G12V (22%)	wt	wt
72	G12V	wt	G12V (22%)	wt	wt
73	G12V ***	wt	G12V (42%)	E542K (24%)	wt
74	G12V	wt	G12V (26%)	wt	wt
75	G12V	wt	G12V (33%)	wt	wt
76	G12V	wt	G12V (43%)	wt	wt
77	G12V ***	wt	G12V (17%)	wt	wt
78	G12V	wt	G12V (53%)	wt	wt
79	G12V	wt	G12V (41%)	wt	wt
80	G12V	wt	G12V (15%)	wt	wt
81	G12V	wt	G12V (20%)	wt	wt
82	G12V	wt	G12V (26%)	wt	wt
83	G12V	wt	G12V (40%)	E545K (63%)	wt
84	G12V	wt	G12V (38%)	wt	wt
85	G12V	wt	G12V (29%)	E542K (31%)	wt
86	G12V	wt	G12V (68%)	wt	wt
87	G12V	wt	G12V (40%)	wt	wt
88	G12V	wt	G12V (30%)	wt	wt
89	G12V	wt	G12V (46%)	E545K (49%)	wt
90	G12V	wt	G12V (48%)	wt	wt
91	G12V	wt	G12V (112%)	wt	wt
92	G12V	wt	G12V (84%)	wt	wt
93	G12V	wt	G12V (38%)	wt	wt
94	G12V	wt	G12V (57%)	wt	wt
95	G12V	wt	G12V (39%)	wt	wt
96	G12V	wt	G12V (202%)	wt	wt
97	G13D	wt	G13D (15%)	H1047R (26%)	wt
98	G13D	wt	G13D (35%)	wt	wt
99	G13D	wt	G13D (123%)	wt	wt
100	G13D	wt	G13D (10%)	wt	wt
101	G13D	wt	G13D (60%)	E545K (44%)	wt
102	G13D	wt	G13D (45%)	wt	wt
103	G13D	wt	G13D (73%)	wt	wt
104	G13D	wt	G13D (46%)	wt	wt
105	G13D	wt	G13D (17%)	wt	wt
106	G13D	no result	no result	wt	wt
107	G13D	wt	G13D (38%)	wt	wt
108	G13D	wt	G13D (20%)	H1047R (83%)	wt
109	G13D	wt	G13D (20%)	wt	wt
110	G13D	no result	no result	wt	wt
111	G13D	wt	G13D (26%)	wt	wt
112	G13D	no result	no result	H1047R (105%)	wt
113	G13D	wt	G13D (45%)	wt	wt
114	G13D	wt	G13D (37%)	wt	wt
115	G13D	no result	no result	no result	no result
116	G13D	wt	G13D (42%)	wt	wt
117	G13D	wt	G13D (44%)	wt	wt
118	G13D	wt	G13D (2%)	wt	wt
119	G13R	wt	G13R (857%)	wt	wt
120	no result ***	no result	no result	wt	wt
121	no result ***	wt	wt	wt	Q61R (60%)
122	no result ***	wt	G12V (27%)	wt	wt
123	no result ***	wt	wt	wt	wt
124	no result	wt	wt	wt	wt
125	no result	wt	G13D (20%)	wt	wt
126	no result	wt	wt	wt	wt
127	no result	wt	wt	wt	wt
128	no result	wt	no result	wt	wt
129	no result	wt	wt	wt	wt
130	no result	wt	no result	wt	wt
131	no result	wt	wt	wt	wt
132	no result	wt	wt	wt	wt
133	no result	wt	wt	wt	wt
134	no result	wt	wt	wt	wt
135	no result	wt	wt	wt	wt
136	no result	wt	G13D (35%)	wt	wt
137	no result	no result	no result	wt	wt
138	no result	wt	wt	wt	wt
139	no result	wt	no result	wt	wt
140	no result	wt	wt	wt	wt
141	no result	wt	wt	wt	wt
142	no result	V600E (31%)	wt	wt	wt
143	no result	no result	no result	wt	no result
144	no result	wt	wt	wt	wt
145	no result	wt	G12C (168%)	wt	wt
146	no result	no result	no result	H1047R (22%)	wt
147	no result	wt	wt	E542K (51%)	wt
148	no result	wt	wt	H1047R (40%)	wt
149	no result	no result	no result	wt	wt
150	no result	wt	wt	wt	wt
151	no result	wt	G13D (69%)	wt	wt
152	no result	wt	G12V (36%)	wt	wt
153	no result	wt	wt	wt	wt
154	no result	wt	G12C (59%)	wt	wt
155	no result	wt	G12D (5%)	wt	wt
156	no result	wt	wt	wt	wt
157	no result	wt	wt	wt	wt
158	no result	wt	wt	wt	wt
159	no result	wt	wt	wt	wt
160	no result	wt	wt	wt	wt
161	no result	wt	wt	wt	wt
162	no result	wt	G12D (19%)	wt	wt
163	no result	wt	wt	wt	wt
164	no result	wt	wt	wt	wt
165	no result	wt	wt	wt	wt
166	no result	wt	G12V (36%)	wt	wt
167	no result	wt	G12V (38%)	wt	wt
168	no result ***	wt	G12D (53%)	wt	wt
169	wt ***	wt	wt	wt	G12V (103%)
170	wt ***	wt	wt	wt	wt
171	wt	wt	wt	wt	wt
172	wt	wt	wt	wt	wt
173	wt	wt	wt	wt	Q61R (115%)
174	wt	wt	wt	wt	Q61R (105%)
175	wt	wt	wt	wt	Q61L (35%)
176	wt	wt	wt	wt	wt
177	wt	V600E (45%)	wt	E545K (22%)	wt
178	wt	wt	wt	wt	wt
179	wt	wt	wt	wt	wt
180	wt	wt	wt	wt	wt
181	wt	wt	wt	wt	wt
182	wt	wt	wt	wt	wt
183	wt	wt	wt	wt	wt
184	wt	wt	wt	wt	wt
185	wt	wt	wt	wt	wt
186	wt	wt	wt	H1047R (45%)	wt
187	wt	wt	wt	wt	wt
188	wt	wt	wt	wt	wt
189	wt	wt	wt	wt	wt
190	wt	wt	wt	wt	wt
191	wt	wt	wt	wt	wt
192	wt	V600E (45%)	wt	wt	wt
193	wt	wt	wt	wt	wt
194	wt	wt	wt	wt	wt
195	wt	wt	wt	wt	G12V (39%)
196	wt	wt	wt	wt	wt
197	wt	wt	wt	wt	wt
198	wt	wt	wt	wt	wt
199	wt	wt	wt	wt	wt
200	wt	wt	wt	wt	wt
201	wt	wt	wt	wt	wt
202	wt	wt	wt	wt	wt
203	wt	wt	wt	wt	wt
204	wt	wt	wt	wt	wt
205	wt	wt	wt	wt	wt
206	wt	wt	wt	E545K (54%)	wt
207	wt	wt	wt	wt	wt
208	wt	V600E (34%)	wt	wt	wt
209	wt	wt	wt	wt	wt
210	wt	wt	wt	wt	wt
211	wt	wt	wt	wt	wt
212	wt	wt	wt	wt	wt
213	wt	wt	wt	wt	wt
214	wt	wt	wt	wt	wt
215	wt	wt	wt	wt	wt
216	wt	wt	wt	wt	wt
217	wt	wt	wt	wt	wt
218	wt	wt	wt	wt	wt
219	wt	V600E (34%)	wt	wt	wt
220	wt	wt	wt	wt	wt
221	wt ***	wt	wt	wt	wt
222	wt	wt	wt	wt	wt
223	wt	wt	wt	wt	wt
224	wt	wt	wt	wt	wt
225	wt	wt	wt	wt	wt
226	wt	V600E (49%)	wt	wt	wt
227	wt	wt	wt	H1047R (14%)	wt
228	wt	V600E (13%)	wt	wt	wt
229	wt	wt	wt	wt	wt
230	wt	wt	wt	wt	wt
231	wt	wt	wt	wt	wt
232	wt	wt	wt	wt	wt
233	wt	wt	wt	E545K (62%)	wt
234	wt	wt	wt	wt	wt
235	wt	wt	Q61L (33%)	wt	wt
236	wt	wt	wt	wt	wt
237	wt	wt	wt	wt	wt
238	wt	wt	wt	wt	wt
239	wt	wt	wt	wt	wt
240	wt	wt	wt	wt	wt
241	wt	wt	wt	wt	wt
242	wt	wt	wt	wt	wt
243	wt	wt	wt	wt	wt
244	wt	wt	wt	wt	wt
245	wt	wt	wt	wt	wt
246	wt	wt	wt	wt	wt
247	wt	V600E (58%)	wt	wt	wt
248	wt	wt	wt	wt	wt
249	wt	wt	wt	wt	wt
250	wt	wt	wt	wt	wt
251	wt	wt	wt	H1047R (61%)	wt
252	wt	wt	wt	wt	wt
253	wt	wt	wt	wt	wt
254	wt	wt	wt	wt	wt
255	wt	wt	wt	wt	wt
256	wt	V600E (68%)	wt	wt	wt
257	wt	wt	wt	wt	wt
258	wt	wt	wt	wt	wt
259	wt	V600E (80%)	wt	wt	wt
260	wt	wt	wt	wt	wt
261	wt	wt	wt	wt	wt
262	wt	wt	wt	wt	wt
263	wt	wt	wt	H1047R (44%)	wt
264	wt	wt	wt	wt	wt
265	wt	wt	wt	wt	wt
266	wt	wt	wt	wt	wt
267	wt	wt	wt	wt	wt
268	wt	wt	wt	wt	wt
269	wt	wt	wt	wt	wt
270	wt	wt	wt	wt	wt
271	wt	wt	wt	wt	wt
272	wt	V600E (69%)	wt	wt	wt
273	wt	V600E (100%)	wt	wt	wt
274	wt	wt	wt	wt	wt
275	wt	wt	wt	wt	wt
276	wt	wt	wt	wt	wt
277	wt	wt	Q61H (122%)	wt	wt
278	wt	wt	Q61L (9%)	wt	wt
279	wt	wt	wt	wt	wt
280	wt	wt	wt	wt	wt
281	wt	V600E (13%)	wt	wt	wt
282	wt	wt	wt	wt	wt
283	wt	wt	wt	wt	wt
284	wt	wt	wt	wt	wt
285	wt	wt	wt	wt	wt
286	wt	wt	wt	wt	wt
287	wt	wt	wt	H1047R (97%)	wt
288	wt	wt	wt	wt	wt
289	wt ***	wt	G12V (6%)	wt	wt
290	wt	wt	wt	wt	wt
291	wt	wt	wt	H1047R (42%)	wt
292	wt	wt	wt	wt	wt
293	wt	wt	wt	wt	wt
294	wt	wt	wt	wt	wt
*	percentage mutant peak height vs. wild-type peak height
**	appears as codon 12 in BRAF/KRAS assay
***	result obtained after resequencing
