# Supplementary material for: Two Multiplex Assays That Simultaneously Identify 22 Possible Mutation Sites in the KRAS, BRAF, NRAS and PIK3CA Genes
Source: PLoS One. 2010 Jan 21;5(1):e8802. doi: 10.1371/journal.pone.0008802 (PMC2809099; doi:10.1371/journal.pone.0008802)
Supplement: Table S4 — Costs: Mutation Assays vs. Sequencing (Bi-directional). (0.02 MB XLS) [file pone.0008802.s004.xls]

## Sheet: Table S4
Table S4. Costs: Mutation Assays vs Sequencing (Bi-directional).
			BRAF,KRAS, PIK3CA, NRAS (7 exons)
	Price	Per reaction	Mutation detection assays	Sequencing
Number of PCR Reactions			2	7
Primers	0.004	0.008	0.056	0.056
PCR overall budget (incl. Taq. Polymerase, plates etc.)	150	0.15	0.3	1.05
Removal Primers en dNTPs
SAP	470.05	0.28203	0.56406	1.97421
Exo nuclease I	479.4	0.19176	0.38352	1.34232
Subtotal			1.30358	4.42253
Number of Assays			2	14
SNaPshot multiplex kit	2387.45	1.19372	2.38745	0
5X seq. buffer	686.4	0.054912	0.109824	0
Probes	0.0016	0.0016	0.0352	0
Big Dye terminator kit	5720	2.86	0	40.04
Seq. primers	0.004	0.004	0	0.056
SAP treatment (removal dNTP's)	470.05	0.09401	0.18802	0
Ethanol precipitation	0	0	0	0
Disposables		0.02	0.04	0.28
Subtotal			2.76049	40.376
Number of Analyses			2	14
ABI runs (incl.plates)	1.053	1.053	2.106	14.742
120 Liz size standard	344.21	0.430262	0.860525	0
Subtotal			2.96652	14.742
Total			7.0306	59.5405
